# Supplementary material for: Effects of COVID-19 Pandemic on Metabolic Status and Psychological Correlates of a Cohort of Italian NAFLD Outpatients
Source: Nutrients. 2023 Mar 16;15(6):1445. doi: 10.3390/nu15061445 (PMC10052521; doi:10.3390/nu15061445)
Supplement: Supplementary file 1 [file nutrients-15-01445-s001.zip]

Archive with 1 entries (1 files):
- nutrients-2259446-supplementary.pdf
